# Supplementary material for: Lack of Significant Effects of Chlamydia trachomatis Infection on Cervical Adenocarcinoma Risk: Nested Case-Control Study
Source: PLoS One. 2016 May 26;11(5):e0156215. doi: 10.1371/journal.pone.0156215 (PMC4881944; doi:10.1371/journal.pone.0156215)
Supplement: S1 Table — SubjectID–unique subject identifier, RisksetID–unique risk set identifier, CaseStatus–case-control status (1 = case), AgeAtDiag–age at the time of diagnosis, HPVpos–HPV-positivity (1 = HPV-positive), CTpos–Chlamydia trachomatis-positivity (1 = Chlamydia-positive), AgeAtSmear–age at the time of collecting cervial smear). (ODS) [file pone.0156215.s001.ods]

## Sheet: Adenocarcinoma_In_Situ_(AIS)
SubjectID	RisksetID	CaseStatus	AgeAtDiag	HPVpos	CTpos	AgeAtSmear	MatchFirst	MatchLast	RecNr
1	1	0	59.90	0	0	55.18	1	0	63
1	1	0	59.90	0	0	59.31	0	1	64
2	1	1	59.58	1	0	54.89	1	0	65
2	1	1	59.58	1	0	59.40	0	1	66
5	2	0	57.78	1	0	49.11	1	0	77
5	2	0	57.78	1	0	50.30	0	0	78
5	2	0	57.78	1	0	51.69	0	0	79
5	2	0	57.78	0	0	52.31	0	0	80
5	2	0	57.78	0	0	53.48	0	0	81
5	2	0	57.78	0	0	57.19	0	1	82
6	2	1	57.32	0	0	48.58	1	0	94
6	2	1	57.32	1	0	52.29	0	0	95
6	2	1	57.32	1	0	57.12	0	1	96
7	3	0	61.10	0	0	51.41	1	1	97
8	3	1	61.00	1	0	51.29	1	0	98
8	3	1	61.00	1	0	55.79	0	0	99
8	3	1	61.00	1	0	59.79	0	0	100
8	3	1	61.00	1	0	60.31	0	1	101
17	4	0	50.91	1	0	44.49	1	0	281
17	4	0	50.91	0	0	48.50	0	1	285
18	4	1	50.69	1	0	44.40	1	0	286
18	4	1	50.69	1	0	50.60	0	1	287
25	5	0	44.51	0	0	39.40	1	0	315
25	5	0	44.51	0	0	42.50	0	1	316
26	5	1	44.10	1	0	39.02	1	0	335
26	5	1	44.10	1	0	39.79	0	0	336
26	5	1	44.10	1	0	40.00	0	0	337
26	5	1	44.10	1	0	40.91	0	0	338
26	5	1	44.10	1	0	42.61	0	0	339
26	5	1	44.10	1	0	43.69	0	1	340
29	6	0	52.79	0	0	40.31	1	0	350
29	6	0	52.79	0	0	44.20	0	0	351
29	6	0	52.79	0	0	47.21	0	0	352
29	6	0	52.79	0	0	50.10	0	0	353
29	6	0	52.79	0	0	52.79	0	1	349
30	6	1	52.59	1	0	40.00	1	0	358
30	6	1	52.59	1	0	43.00	0	0	359
30	6	1	52.59	1	0	46.10	0	0	360
30	6	1	52.59	1	0	49.41	0	0	361
30	6	1	52.59	1	0	52.41	0	1	357
30	6	1	52.59	1	0	52.39	0	0	356
36	7	0	38.31	0	0	35.29	1	0	424
36	7	0	38.31	1	0	37.79	0	1	425
35	7	1	38.28	1	0	35.29	1	0	421
35	7	1	38.28	1	0	37.79	0	1	422
35	7	1	38.28	1	0	37.98	0	0	423
32	8	0	39.62	0	0	35.20	1	1	420
38	8	1	39.29	0	0	35.00	1	0	430
38	8	1	39.29	1	0	36.31	0	0	431
38	8	1	39.29	1	0	37.20	0	1	432
41	9	0	40.40	0	0	34.49	1	0	433
41	9	0	40.40	1	0	35.38	0	0	434
41	9	0	40.40	0	0	37.40	0	0	435
41	9	0	40.40	1	0	39.50	0	0	436
41	9	0	40.40	1	0	40.10	0	1	437
37	9	1	40.61	1	0	34.71	1	0	426
37	9	1	40.61	1	0	36.51	0	0	427
37	9	1	40.61	1	0	37.51	0	0	428
37	9	1	40.61	1	0	38.62	0	1	429
49	10	0	41.60	0	0	36.90	1	0	441
49	10	0	41.60	0	0	40.01	0	1	442
47	10	1	41.90	1	0	37.19	1	0	438
47	10	1	41.90	1	0	39.11	0	0	439
47	10	1	41.90	1	0	41.80	0	1	440
66	11	0	37.00	0	0	32.80	1	0	443
66	11	0	37.00	1	0	35.12	0	0	444
66	11	0	37.00	0	0	36.40	0	1	445
68	11	1	36.81	1	0	32.50	1	0	446
68	11	1	36.81	1	0	36.58	0	1	447
74	12	0	43.50	0	0	34.60	1	1	448
76	12	1	43.28	1	0	34.51	1	0	449
76	12	1	43.28	0	0	34.99	0	1	450
83	13	0	31.30	0	0	27.91	1	1	523
84	13	1	31.11	1	0	27.80	1	1	529
87	14	0	41.81	1	0	27.69	1	0	540
87	14	0	41.81	0	0	27.80	0	0	541
87	14	0	41.81	0	0	33.42	0	0	542
87	14	0	41.81	0	0	35.50	0	1	543
86	14	1	41.79	0	0	27.61	1	0	537
86	14	1	41.79	1	0	33.10	0	0	538
86	14	1	41.79	0	0	41.50	0	1	539
97	15	0	32.10	0	0	26.80	1	0	557
97	15	0	32.10	0	0	31.21	0	1	558
98	15	1	32.11	1	0	26.99	1	0	559
98	15	1	32.11	1	0	31.80	0	1	560
100	16	0	39.40	0	0	35.29	1	0	563
100	16	0	39.40	0	0	38.42	0	1	564
102	16	1	39.31	1	0	35.10	1	0	566
102	16	1	39.31	1	0	39.10	0	1	567
102	16	1	39.31	1	0	39.31	0	0	568
115	17	0	35.82	1	0	29.89	1	0	578
115	17	0	35.82	1	0	31.48	0	1	579
113	17	1	36.10	1	0	25.29	1	0	573
113	17	1	36.10	1	0	29.21	0	0	574
113	17	1	36.10	1	0	32.19	0	0	575
113	17	1	36.10	1	0	35.70	0	1	576
119	18	0	39.99	0	0	23.98	1	0	581
119	18	0	39.99	0	0	25.19	0	0	582
119	18	0	39.99	0	0	28.60	0	0	583
119	18	0	39.99	0	0	30.71	0	0	584
119	18	0	39.99	0	0	32.89	0	0	585
119	18	0	39.99	1	0	36.61	0	1	586
127	18	1	39.61	1	0	23.80	1	0	590
127	18	1	39.61	1	0	26.12	0	0	591
127	18	1	39.61	0	0	29.50	0	0	592
127	18	1	39.61	1	0	33.01	0	0	593
127	18	1	39.61	1	0	36.10	0	1	594
131	19	0	30.40	0	0	22.09	1	0	595
131	19	0	30.40	0	0	29.70	0	1	596
132	19	1	30.30	1	0	22.30	1	0	597
132	19	1	30.30	1	0	24.20	0	0	598
132	19	1	30.30	0	0	26.50	0	0	599
132	19	1	30.30	1	0	30.12	0	1	600
133	20	0	37.59	0	0	25.80	1	0	601
133	20	0	37.59	1	0	30.79	0	0	602
133	20	0	37.59	0	0	35.60	0	1	603
134	20	1	37.51	1	0	25.59	1	0	606
134	20	1	37.51	1	0	27.80	0	0	607
134	20	1	37.51	1	0	31.49	0	0	608
134	20	1	37.51	1	0	34.31	0	0	609
134	20	1	37.51	1	0	36.78	0	1	604
134	20	1	37.51	1	0	37.40	0	0	605
141	21	0	28.61	0	0	22.41	1	0	625
141	21	0	28.61	1	0	27.09	0	1	626
138	21	1	29.29	1	0	22.99	1	0	617
138	21	1	29.29	1	0	26.80	0	0	618
138	21	1	29.29	1	0	29.29	0	1	619
137	22	0	36.09	0	0	22.49	1	0	610
137	22	0	36.09	0	0	26.39	0	0	611
137	22	0	36.09	0	0	28.39	0	0	612
137	22	0	36.09	0	0	30.29	0	0	613
137	22	0	36.09	0	0	31.79	0	0	614
137	22	0	36.09	0	0	33.09	0	0	615
137	22	0	36.09	0	0	34.42	0	1	616
139	22	1	36.01	1	0	22.31	1	0	621
139	22	1	36.01	1	0	27.19	0	0	622
139	22	1	36.01	1	0	29.19	0	0	623
139	22	1	36.01	1	0	35.91	0	1	620
150	23	0	34.30	0	0	23.49	1	0	629
150	23	0	34.30	0	0	28.18	0	0	630
150	23	0	34.30	0	0	31.69	0	1	631
151	23	1	34.10	1	0	23.49	1	0	632
151	23	1	34.10	1	0	29.68	0	1	633
164	24	0	29.62	0	0	24.79	1	0	643
164	24	0	29.62	0	0	27.82	0	1	644
162	24	1	29.78	1	0	25.01	1	0	640
162	24	1	29.78	1	0	28.68	0	0	641
162	24	1	29.78	1	0	29.71	0	1	642
169	25	0	28.59	0	0	19.69	1	0	649
169	25	0	28.59	0	0	21.09	0	0	650
169	25	0	28.59	0	0	23.09	0	0	651
169	25	0	28.59	0	0	23.82	0	0	652
169	25	0	28.59	1	0	25.81	0	0	653
169	25	0	28.59	0	0	27.11	0	1	654
168	25	1	28.79	1	0	19.81	1	0	645
168	25	1	28.79	0	0	21.59	0	0	646
168	25	1	28.79	1	0	23.98	0	0	647
168	25	1	28.79	0	0	28.48	0	1	648
181	26	0	25.82	0	0	22.28	1	0	657
181	26	0	25.82	1	0	25.28	0	1	656
177	26	1	26.49	1	0	23.19	1	1	655
10	27	0	53.79	0	0	40.91	1	0	671
10	27	0	53.79	0	0	43.49	0	0	673
10	27	0	53.79	0	0	44.51	0	0	672
10	27	0	53.79	0	0	52.18	0	1	674
9	27	1	53.82	0	0	40.79	1	0	666
9	27	1	53.82	1	0	41.89	0	0	668
9	27	1	53.82	1	0	43.00	0	0	670
9	27	1	53.82	1	0	43.79	0	0	661
9	27	1	53.82	0	0	44.81	0	0	660
9	27	1	53.82	1	0	45.81	0	0	659
9	27	1	53.82	1	0	46.72	0	0	658
9	27	1	53.82	1	0	46.91	0	0	669
9	27	1	53.82	1	0	47.78	0	0	662
9	27	1	53.82	1	0	48.82	0	0	663
9	27	1	53.82	1	0	49.82	0	0	664
9	27	1	53.82	1	0	50.80	0	0	665
9	27	1	53.82	1	0	51.79	0	1	667
16	28	0	50.88	0	0	50.10	1	1	678
15	28	1	50.98	1	0	42.29	1	0	675
15	28	1	50.98	1	0	46.29	0	0	677
15	28	1	50.98	1	0	50.29	0	1	676
34	29	0	41.38	0	0	40.91	1	1	1
40	29	1	41.02	1	0	40.52	1	1	2
40	29	1	41.02	1	0	40.78	0	0	3
81	30	0	37.41	0	0	32.90	1	1	5
80	30	1	37.61	1	0	33.20	1	1	4
96	31	0	28.80	1	0	20.19	1	0	18
96	31	0	28.80	1	0	23.80	0	0	20
96	31	0	28.80	1	0	28.21	0	1	19
103	31	1	28.10	1	0	21.31	1	0	21
103	31	1	28.10	1	0	24.72	0	0	22
103	31	1	28.10	1	0	27.91	0	1	23
158	32	0	25.89	1	0	19.00	1	0	24
158	32	0	25.89	0	0	21.19	0	0	25
158	32	0	25.89	0	0	24.81	0	1	26
159	32	1	25.70	0	0	19.01	1	0	28
159	32	1	25.70	0	0	20.99	0	0	29
159	32	1	25.70	1	0	25.70	0	1	27
51	33	0	40.41	0	0	33.42	1	0	31
51	33	0	40.41	0	0	36.92	0	1	32
48	33	1	40.79	0	0	30.91	1	1	30
59	34	1	33.19	1	0	31.41	0	0	451
59	34	1	33.19	0	0	32.51	0	0	452
59	34	1	33.19	1	0	32.88	0	0	453
59	34	1	33.19	1	0	33.19	0	0	454
58	35	0	41.42	0	0	32.31	1	0	42
58	35	0	41.42	0	0	34.91	0	0	43
58	35	0	41.42	0	0	38.30	0	0	44
58	35	0	41.42	0	0	40.82	0	1	45
55	35	1	41.70	0	0	29.88	1	0	33
55	35	1	41.70	0	0	30.90	0	0	34
55	35	1	41.70	0	0	32.00	0	0	35
55	35	1	41.70	1	0	33.31	0	0	36
55	35	1	41.70	0	0	35.41	0	0	37
55	35	1	41.70	1	0	38.42	0	0	38
55	35	1	41.70	1	0	41.01	0	1	39
55	35	1	41.70	0	0	41.10	0	0	40
55	35	1	41.70	0	0	41.62	0	0	41
71	36	0	38.99	0	0	29.70	1	0	46
71	36	0	38.99	0	0	32.60	0	0	47
71	36	0	38.99	0	0	35.60	0	0	48
71	36	0	38.99	0	0	38.32	0	1	49
78	36	1	38.40	0	0	29.19	1	0	50
78	36	1	38.40	1	0	30.70	0	0	51
78	36	1	38.40	1	0	35.12	0	0	52
78	36	1	38.40	1	0	36.11	0	0	53
78	36	1	38.40	1	0	36.80	0	0	54
78	36	1	38.40	1	0	37.40	0	1	55
78	36	1	38.40	1	0	38.09	0	0	56
78	36	1	38.40	1	0	38.30	0	0	57
95	37	0	33.29	0	0	26.32	1	0	60
95	37	0	33.29	0	0	29.28	0	0	61
95	37	0	33.29	0	0	32.41	0	1	62
91	37	1	33.42	1	0	26.20	1	0	58
91	37	1	33.42	1	0	29.50	0	1	59
121	38	0	34.58	0	0	26.50	1	0	74
121	38	0	34.58	0	0	28.79	0	0	75
121	38	0	34.58	0	0	31.89	0	1	76
120	38	1	34.59	1	0	21.61	1	0	67
120	38	1	34.59	1	1	23.22	0	0	68
120	38	1	34.59	1	0	25.99	0	0	69
120	38	1	34.59	1	0	27.89	0	0	70
120	38	1	34.59	1	0	28.60	0	0	71
120	38	1	34.59	1	0	29.09	0	0	72
120	38	1	34.59	1	0	29.48	0	1	73
153	39	0	29.80	0	0	17.51	1	0	89
153	39	0	29.80	0	0	19.52	0	0	90
153	39	0	29.80	0	0	23.92	0	0	91
153	39	0	29.80	0	0	25.38	0	0	92
153	39	0	29.80	0	0	28.49	0	1	93
152	39	1	29.91	1	0	18.40	1	0	83
152	39	1	29.91	0	1	20.39	0	0	84
152	39	1	29.91	0	0	22.28	0	0	85
152	39	1	29.91	1	0	25.30	0	0	86
152	39	1	29.91	1	0	29.62	0	1	87
152	39	1	29.91	1	0	29.82	0	0	88
14	40	0	46.39	0	0	40.89	1	0	126
14	40	0	46.39	0	0	42.80	0	0	124
14	40	0	46.39	0	0	43.71	0	0	123
14	40	0	46.39	0	0	44.70	0	0	122
14	40	0	46.39	0	0	45.70	0	1	125
11	40	1	46.59	1	1	41.12	1	0	106
11	40	1	46.59	1	1	43.80	0	0	104
11	40	1	46.59	1	0	45.82	0	1	103
11	40	1	46.59	1	0	46.01	0	0	105
11	40	1	46.59	1	0	46.52	0	0	102
13	41	0	49.49	0	0	41.50	1	0	119
13	41	0	49.49	0	0	42.52	0	0	120
13	41	0	49.49	0	0	43.42	0	0	116
13	41	0	49.49	0	0	44.51	0	0	118
13	41	0	49.49	0	0	45.60	0	0	117
13	41	0	49.49	0	0	48.50	0	1	121
12	41	1	49.59	0	0	41.70	1	0	112
12	41	1	49.59	0	0	42.69	0	0	113
12	41	1	49.59	0	0	43.71	0	0	111
12	41	1	49.59	0	0	44.22	0	0	115
12	41	1	49.59	0	0	44.59	0	0	110
12	41	1	49.59	0	0	45.60	0	0	108
12	41	1	49.59	1	0	46.70	0	0	107
12	41	1	49.59	0	0	47.41	0	0	109
12	41	1	49.59	0	0	48.70	0	1	114
19	42	0	39.60	0	0	36.81	1	1	127
22	42	1	39.50	1	0	36.49	1	1	130
21	43	0	41.39	0	0	40.62	1	1	129
23	43	1	41.18	0	0	36.41	1	0	131
23	43	1	41.18	1	0	40.90	0	1	132
23	43	1	41.18	1	0	40.99	0	0	133
24	44	0	46.71	0	0	43.72	1	1	134
20	44	1	46.98	1	0	43.99	1	1	128
27	45	0	43.89	0	0	35.61	1	0	135
27	45	0	43.89	1	0	38.29	0	0	137
27	45	0	43.89	0	0	41.61	0	1	136
28	45	1	43.50	1	0	35.20	1	0	138
28	45	1	43.50	1	0	41.69	0	0	141
28	45	1	43.50	1	0	42.71	0	1	140
28	45	1	43.50	1	0	43.39	0	0	139
31	46	0	42.20	1	0	35.02	1	0	142
31	46	0	42.20	1	0	38.71	0	0	145
31	46	0	42.20	1	0	39.58	0	0	143
31	46	0	42.20	1	0	41.70	0	1	144
33	46	1	42.22	1	0	34.89	1	0	148
33	46	1	42.22	1	0	35.31	0	0	146
33	46	1	42.22	1	0	36.01	0	0	149
33	46	1	42.22	1	0	37.10	0	0	147
33	46	1	42.22	1	0	42.12	0	1	150
39	47	0	42.31	0	0	31.99	1	0	151
39	47	0	42.31	0	0	38.29	0	0	152
39	47	0	42.31	0	0	41.41	0	1	153
42	47	1	42.10	1	0	32.11	1	0	155
42	47	1	42.10	1	0	37.00	0	0	157
42	47	1	42.10	1	0	42.00	0	1	154
42	47	1	42.10	1	0	42.10	0	0	156
44	48	0	35.88	0	0	29.90	1	0	164
44	48	0	35.88	0	0	32.60	0	1	163
43	48	1	35.90	0	0	30.01	1	0	159
43	48	1	35.90	0	0	31.40	0	0	158
43	48	1	35.90	1	0	32.80	0	0	161
43	48	1	35.90	0	0	35.22	0	1	162
43	48	1	35.90	1	0	35.69	0	0	160
45	49	0	31.99	0	0	29.60	1	0	165
45	49	0	31.99	0	0	29.88	0	1	166
50	49	1	31.48	1	0	29.19	1	0	171
50	49	1	31.48	1	0	31.40	0	1	170
46	50	0	32.42	0	0	28.81	1	0	169
46	50	0	32.42	0	0	30.40	0	0	168
46	50	0	32.42	0	0	32.29	0	1	167
52	50	1	31.90	1	0	28.31	1	0	172
52	50	1	31.90	1	0	29.10	0	1	173
54	51	0	33.81	0	0	32.01	1	1	176
57	51	1	33.51	1	0	31.91	1	0	184
57	51	1	33.51	1	0	32.09	0	0	182
57	51	1	33.51	1	0	33.30	0	1	183
56	52	0	39.29	0	0	28.90	1	0	181
56	52	0	39.29	0	0	30.99	0	0	178
56	52	0	39.29	0	0	34.71	0	0	180
56	52	0	39.29	1	0	35.81	0	0	177
56	52	0	39.29	0	0	36.49	0	1	179
53	52	1	39.69	1	0	35.12	1	0	175
53	52	1	39.69	0	0	39.69	0	1	174
67	53	0	32.38	1	0	27.12	1	1	191
62	53	1	32.69	1	0	27.19	1	0	185
62	53	1	32.69	1	0	32.60	0	1	186
69	54	0	32.69	0	1	27.08	1	1	192
63	54	1	33.40	1	0	27.62	1	0	188
63	54	1	33.40	1	0	29.19	0	0	190
63	54	1	33.40	1	0	31.02	0	0	189
63	54	1	33.40	0	0	33.19	0	1	187
70	55	0	31.98	0	0	27.08	1	1	193
72	55	1	31.58	1	1	26.89	1	0	195
72	55	1	31.58	1	1	29.18	0	0	194
72	55	1	31.58	1	0	31.00	0	1	196
75	56	0	37.29	0	0	25.49	1	0	200
75	56	0	37.29	0	0	28.60	0	0	198
75	56	0	37.29	0	0	31.30	0	0	197
75	56	0	37.29	1	0	34.71	0	1	199
79	56	1	37.00	1	0	24.89	1	0	204
79	56	1	37.00	1	0	26.82	0	0	202
79	56	1	37.00	1	0	29.21	0	0	208
79	56	1	37.00	0	0	31.72	0	0	203
79	56	1	37.00	0	0	32.49	0	0	201
79	56	1	37.00	1	0	32.79	0	0	206
79	56	1	37.00	1	0	33.82	0	0	207
79	56	1	37.00	1	0	36.79	0	1	205
82	57	0	36.51	1	0	25.79	1	0	210
82	57	0	36.51	0	0	27.59	0	0	209
82	57	0	36.51	1	1	31.81	0	0	212
82	57	0	36.51	0	0	35.78	0	1	211
85	57	1	36.11	1	1	25.62	1	0	218
85	57	1	36.11	1	0	29.29	0	0	213
85	57	1	36.11	1	0	32.31	0	0	217
85	57	1	36.11	1	0	32.92	0	0	215
85	57	1	36.11	1	0	32.98	0	0	216
85	57	1	36.11	1	0	35.91	0	1	214
94	58	0	28.20	1	0	24.59	1	0	231
94	58	0	28.20	0	0	26.38	0	0	232
94	58	0	28.20	0	0	27.92	0	1	233
93	58	1	28.31	1	0	24.51	1	0	229
93	58	1	28.31	0	0	28.00	0	1	230
92	59	0	33.71	0	0	23.22	1	0	224
92	59	0	33.71	0	0	28.11	0	0	228
92	59	0	33.71	0	0	31.42	0	0	227
92	59	0	33.71	1	0	32.20	0	0	226
92	59	0	33.71	1	0	33.20	0	1	225
90	59	1	33.80	1	0	23.19	1	0	219
90	59	1	33.80	1	0	26.99	0	0	223
90	59	1	33.80	1	0	29.61	0	0	221
90	59	1	33.80	1	0	32.39	0	0	220
90	59	1	33.80	1	0	32.58	0	1	222
107	60	0	30.02	1	0	20.11	1	0	235
107	60	0	30.02	1	0	22.09	0	0	234
107	60	0	30.02	1	0	24.11	0	0	236
107	60	0	30.02	1	0	27.08	0	0	237
107	60	0	30.02	1	0	28.02	0	1	238
114	60	1	29.38	1	0	24.39	1	0	246
114	60	1	29.38	1	0	24.50	0	0	248
114	60	1	29.38	1	0	26.40	0	0	249
114	60	1	29.38	1	0	29.22	0	1	247
110	61	0	29.91	0	0	22.42	1	0	240
110	61	0	29.91	0	0	25.49	0	0	239
110	61	0	29.91	0	0	26.90	0	0	242
110	61	0	29.91	0	0	29.59	0	1	241
112	61	1	29.51	1	0	22.11	1	0	243
112	61	1	29.51	1	0	29.19	0	1	244
112	61	1	29.51	1	0	29.32	0	0	245
122	62	0	23.78	0	0	20.31	1	1	250
126	62	1	23.59	1	0	20.20	1	1	251
126	62	1	23.59	1	0	23.59	0	0	252
130	63	0	24.01	1	0	18.90	1	1	257
128	63	1	24.11	1	1	19.20	1	0	256
128	63	1	24.11	1	1	19.98	0	0	254
128	63	1	24.11	1	0	20.59	0	0	253
128	63	1	24.11	1	0	23.68	0	1	255
142	64	0	28.90	1	1	19.80	1	1	258
143	64	1	28.80	0	0	19.81	1	0	260
143	64	1	28.80	1	0	21.79	0	1	259
88	65	0	41.21	0	0	35.21	1	1	282
89	65	1	41.10	0	0	35.00	1	0	283
89	65	1	41.10	0	0	38.49	0	1	284
116	66	0	36.09	0	0	28.71	1	0	265
116	66	0	36.09	0	0	30.58	0	0	266
116	66	0	36.09	1	0	32.51	0	1	263
108	66	1	36.99	0	0	29.71	1	0	267
108	66	1	36.99	0	0	32.49	0	0	264
108	66	1	36.99	0	0	35.30	0	0	262
108	66	1	36.99	0	0	35.70	0	0	268
108	66	1	36.99	1	0	36.02	0	1	261
111	67	0	41.38	0	0	29.20	1	0	272
111	67	0	41.38	0	0	31.70	0	0	275
111	67	0	41.38	1	0	34.89	0	0	269
111	67	0	41.38	1	0	36.39	0	0	274
111	67	0	41.38	1	0	40.99	0	1	271
109	67	1	41.50	1	0	29.51	1	0	273
109	67	1	41.50	1	0	32.11	0	1	270
129	68	0	32.41	0	0	27.99	1	0	279
129	68	0	32.41	1	0	30.79	0	1	277
118	68	1	33.11	0	0	28.70	1	0	280
118	68	1	33.11	0	0	32.30	0	1	276
118	68	1	33.11	0	0	32.50	0	0	278
140	69	1	36.60	0	0	26.38	0	0	6
140	69	1	36.60	0	0	35.19	0	0	7
161	70	0	31.69	1	0	21.38	1	0	297
161	70	0	31.69	1	0	23.69	0	0	296
161	70	0	31.69	1	0	25.09	0	1	298
160	70	1	32.19	1	0	20.60	1	0	417
160	70	1	32.19	1	0	21.89	0	0	290
160	70	1	32.19	0	0	22.89	0	0	288
160	70	1	32.19	1	0	25.19	0	0	293
160	70	1	32.19	0	0	25.72	0	0	289
160	70	1	32.19	1	0	26.49	0	0	295
160	70	1	32.19	1	0	27.01	0	0	291
160	70	1	32.19	1	0	28.20	0	0	294
160	70	1	32.19	0	0	29.11	0	0	292
160	70	1	32.19	1	0	30.41	0	0	415
160	70	1	32.19	1	0	31.48	0	1	416
175	71	0	27.90	1	0	19.41	1	0	12
175	71	0	27.90	1	0	22.10	0	1	8
174	71	1	28.09	1	0	19.41	1	0	10
174	71	1	28.09	1	0	21.38	0	0	11
174	71	1	28.09	1	0	24.39	0	0	9
174	71	1	28.09	0	0	27.92	0	1	13
170	72	0	30.39	0	0	19.18	1	0	301
170	72	0	30.39	1	0	21.48	0	0	302
170	72	0	30.39	1	0	23.72	0	0	303
170	72	0	30.39	1	0	25.10	0	0	300
170	72	0	30.39	1	0	29.59	0	1	299
172	72	1	30.01	1	0	18.71	1	0	306
172	72	1	30.01	0	0	20.60	0	0	308
172	72	1	30.01	1	0	24.70	0	0	304
172	72	1	30.01	1	0	27.42	0	0	305
172	72	1	30.01	1	0	29.71	0	1	307
172	72	1	30.01	1	0	29.91	0	0	309
176	73	1	29.28	1	0	29.10	0	0	310
182	74	0	26.60	1	0	18.50	1	0	14
182	74	0	26.60	1	0	21.70	0	1	17
183	74	1	25.91	0	0	17.80	1	0	15
183	74	1	25.91	1	0	25.59	0	1	16
4	75	0	57.80	0	0	57.71	1	1	314
3	75	1	57.99	1	0	57.59	1	1	313
3	75	1	57.99	0	0	57.80	0	0	312
3	75	1	57.99	1	0	57.90	0	0	311
77	76	0	46.32	0	0	35.79	1	0	330
77	76	0	46.32	0	0	36.82	0	0	329
77	76	0	46.32	1	0	37.78	0	0	327
77	76	0	46.32	0	0	38.81	0	0	332
77	76	0	46.32	0	0	39.90	0	0	333
77	76	0	46.32	0	0	41.79	0	0	331
77	76	0	46.32	0	0	42.90	0	0	326
77	76	0	46.32	1	0	43.81	0	0	334
77	76	0	46.32	1	0	44.91	0	1	328
73	76	1	46.70	0	0	35.79	1	0	324
73	76	1	46.70	0	0	37.68	0	0	323
73	76	1	46.70	0	0	39.81	0	0	325
73	76	1	46.70	1	0	43.12	0	0	318
73	76	1	46.70	1	0	43.20	0	0	319
73	76	1	46.70	1	0	43.51	0	0	321
73	76	1	46.70	0	0	44.31	0	0	317
73	76	1	46.70	1	0	45.30	0	0	320
73	76	1	46.70	1	0	45.58	0	1	322
104	77	0	38.91	0	0	33.59	1	1	341
106	77	1	38.50	1	0	38.40	1	1	342
144	78	0	35.21	0	0	29.28	1	1	343
149	78	1	34.71	1	0	29.09	1	1	344
165	79	0	29.89	0	0	29.70	1	1	347
163	79	1	30.18	1	0	23.19	1	0	346
163	79	1	30.18	1	0	30.09	0	1	345
167	80	0	30.89	1	0	30.08	1	1	348
166	80	1	30.90	0	0	19.29	1	0	418
166	80	1	30.90	1	0	29.58	0	1	419
179	81	0	22.70	0	0	22.10	1	1	354
180	81	1	22.70	1	0	22.38	1	1	355
60	82	0	44.31	0	0	30.18	1	0	364
60	82	0	44.31	1	0	31.50	0	0	362
60	82	0	44.31	0	0	33.19	0	0	365
60	82	0	44.31	0	0	44.10	0	1	363
61	82	1	44.21	1	0	30.11	1	0	368
61	82	1	44.21	1	0	36.21	0	0	367
61	82	1	44.21	1	0	43.82	0	1	366
64	83	0	46.80	0	0	33.39	1	1	369
65	83	1	46.70	1	0	33.19	1	1	370
99	84	0	42.82	1	0	27.99	1	0	372
99	84	0	42.82	1	0	38.90	0	0	373
99	84	0	42.82	1	0	41.31	0	1	371
101	84	1	42.40	1	0	27.81	1	1	374
105	85	1	29.10	1	0	25.69	0	0	378
105	85	1	29.10	1	0	26.09	0	0	375
105	85	1	29.10	1	0	26.39	0	0	377
105	85	1	29.10	1	0	26.69	0	0	379
105	85	1	29.10	1	0	27.00	0	0	380
105	85	1	29.10	1	0	27.28	0	0	376
125	86	0	35.99	0	0	24.21	1	0	389
125	86	0	35.99	1	0	29.20	0	0	388
125	86	0	35.99	1	0	35.19	0	1	387
117	86	1	36.49	1	1	24.61	1	0	382
117	86	1	36.49	0	0	36.20	0	1	381
124	87	0	38.09	1	0	27.40	1	0	386
124	87	0	38.09	1	0	37.81	0	1	385
123	87	1	38.21	1	0	26.69	1	0	384
123	87	1	38.21	1	0	27.60	0	1	383
135	88	0	28.42	1	0	23.11	1	0	391
135	88	0	28.42	1	0	24.99	0	0	390
135	88	0	28.42	0	0	26.49	0	1	392
136	88	1	27.91	1	0	22.81	1	1	393
148	89	0	35.29	0	0	21.42	1	0	402
148	89	0	35.29	0	0	25.11	0	1	401
146	89	1	35.48	0	0	21.80	1	0	396
146	89	1	35.48	1	0	33.11	0	0	397
146	89	1	35.48	1	0	35.10	0	1	398
146	89	1	35.48	1	0	35.29	0	0	395
147	90	0	36.69	0	0	28.50	1	0	400
147	90	0	36.69	0	0	32.60	0	1	399
145	90	1	36.98	0	0	31.61	1	1	394
155	91	0	27.72	0	0	22.49	1	1	405
156	91	1	27.59	1	0	22.38	1	1	406
154	92	0	35.18	1	1	18.81	1	0	404
154	92	0	35.18	1	0	19.81	0	1	403
157	92	1	34.88	0	0	18.31	1	0	408
157	92	1	34.88	0	0	19.81	0	0	409
157	92	1	34.88	1	0	23.99	0	0	407
157	92	1	34.88	1	0	26.92	0	1	410
173	93	0	19.78	1	0	16.71	1	1	413
171	93	1	20.30	0	0	17.19	1	0	412
171	93	1	20.30	1	0	19.49	0	1	411
178	94	1	24.08	1	0	23.68	0	0	414
189	95	0	58.41	0	0	56.18	1	0	502
189	95	0	58.41	0	0	58.09	0	1	513
188	95	1	58.90	1	0	56.41	1	0	455
188	95	1	58.90	1	0	58.71	0	1	456
209	96	0	52.90	0	0	42.58	1	0	519
209	96	0	52.90	0	0	46.50	0	1	501
208	96	1	53.19	0	0	42.90	1	0	458
208	96	1	53.19	1	0	45.30	0	1	457
216	97	0	47.12	0	0	38.58	1	0	516
216	97	0	47.12	1	0	44.80	0	1	510
218	97	1	46.69	1	0	38.29	1	0	460
218	97	1	46.69	1	0	41.78	0	0	459
218	97	1	46.69	1	0	44.19	0	1	461
220	98	0	38.89	0	0	38.20	1	1	504
222	98	1	38.20	1	0	37.29	1	1	462
221	99	0	39.99	0	0	37.79	1	1	503
223	99	1	39.42	1	0	37.28	1	0	464
223	99	1	39.42	1	0	39.21	0	1	463
227	100	0	41.79	0	0	33.68	1	0	506
227	100	0	41.79	0	0	37.61	0	0	498
227	100	0	41.79	0	0	40.58	0	1	522
226	100	1	42.10	1	0	33.70	1	0	468
226	100	1	42.10	1	0	37.91	0	0	467
226	100	1	42.10	1	0	40.98	0	0	465
226	100	1	42.10	1	0	41.20	0	1	466
226	100	1	42.10	1	0	42.00	0	0	469
233	101	0	39.01	0	0	28.31	1	0	514
233	101	0	39.01	0	0	34.31	0	1	527
232	101	1	39.18	1	0	28.72	1	0	470
232	101	1	39.18	1	0	33.59	0	1	471
234	102	0	37.88	0	0	27.01	1	0	521
234	102	0	37.88	0	0	29.40	0	0	524
234	102	0	37.88	0	0	33.70	0	1	500
235	102	1	37.79	1	0	26.90	1	0	472
235	102	1	37.79	1	0	29.39	0	0	473
235	102	1	37.79	1	0	33.40	0	1	474
237	103	0	34.81	1	0	25.51	1	1	505
236	103	1	35.10	1	0	25.92	1	1	475
241	104	0	34.51	0	0	26.21	1	0	520
241	104	0	34.51	0	0	30.02	0	0	515
241	104	0	34.51	0	0	31.89	0	1	517
240	104	1	34.58	0	0	26.31	1	1	476
247	105	0	31.59	0	0	22.90	1	0	508
247	105	0	31.59	1	0	29.09	0	1	497
245	105	1	32.21	1	0	23.69	1	0	477
245	105	1	32.21	0	0	26.61	0	1	478
250	106	0	31.50	0	0	20.91	1	1	512
248	106	1	31.78	0	0	21.08	1	0	479
248	106	1	31.78	1	0	25.31	0	1	480
251	107	0	32.18	1	0	22.22	1	1	518
249	107	1	32.41	1	0	22.50	1	0	481
249	107	1	32.41	1	0	24.19	0	0	483
249	107	1	32.41	0	0	27.20	0	1	482
257	108	0	29.89	0	0	19.81	1	0	526
257	108	0	29.89	0	0	23.09	0	1	511
252	108	1	30.40	0	0	20.29	1	0	484
252	108	1	30.40	1	0	23.00	0	0	486
252	108	1	30.40	1	0	23.90	0	0	485
252	108	1	30.40	1	0	26.59	0	1	487
255	109	0	25.51	0	0	22.99	1	1	507
253	109	1	25.70	1	0	23.21	1	1	488
259	110	0	25.89	0	0	16.20	1	0	528
259	110	0	25.89	0	0	23.19	0	1	525
258	110	1	26.38	1	0	16.51	1	0	494
258	110	1	26.38	1	0	17.79	0	0	489
258	110	1	26.38	1	0	17.89	0	0	493
258	110	1	26.38	1	0	18.79	0	0	492
258	110	1	26.38	1	0	20.62	0	0	495
258	110	1	26.38	1	0	20.71	0	0	491
258	110	1	26.38	1	0	23.31	0	1	490
260	111	0	26.58	0	0	17.21	1	0	499
260	111	0	26.58	0	0	22.99	0	1	509
261	111	1	26.40	1	0	17.11	1	1	496
191	112	0	47.40	0	1	32.39	1	0	639
191	112	0	47.40	0	1	32.69	0	0	587
191	112	0	47.40	0	1	33.48	0	0	624
191	112	0	47.40	0	0	35.71	0	0	580
191	112	0	47.40	0	0	37.91	0	0	577
191	112	0	47.40	0	0	45.30	0	0	561
191	112	0	47.40	1	0	46.19	0	0	634
191	112	0	47.40	0	0	47.01	0	1	637
190	112	1	47.69	1	0	32.79	1	0	531
190	112	1	47.69	1	0	33.20	0	1	530
199	113	0	50.39	0	0	31.80	1	0	562
199	113	0	50.39	0	0	33.59	0	0	569
199	113	0	50.39	0	0	36.59	0	1	588
197	113	1	50.72	0	0	34.60	1	0	534
197	113	1	50.72	1	0	45.98	0	0	535
197	113	1	50.72	1	0	50.29	0	1	533
197	113	1	50.72	1	0	50.40	0	0	532
203	114	0	51.08	0	0	25.22	1	0	589
203	114	0	51.08	1	0	27.50	0	0	636
203	114	0	51.08	0	0	40.41	0	0	628
203	114	0	51.08	0	0	48.68	0	1	572
201	114	1	51.31	0	0	25.30	1	1	536
205	115	0	45.82	1	0	25.68	1	0	556
205	115	0	45.82	1	0	39.39	0	0	627
205	115	0	45.82	0	0	39.90	0	0	565
205	115	0	45.82	0	0	40.42	0	0	570
205	115	0	45.82	0	0	41.82	0	1	638
207	115	1	44.99	0	0	24.79	1	0	547
207	115	1	44.99	1	0	26.31	0	0	546
207	115	1	44.99	0	0	30.40	0	0	544
207	115	1	44.99	1	0	44.99	0	1	545
210	116	0	40.19	1	0	28.10	1	1	635
211	116	1	40.01	0	0	30.01	1	0	548
211	116	1	40.01	0	0	33.30	0	0	550
211	116	1	40.01	0	0	36.68	0	0	549
211	116	1	40.01	0	0	39.42	0	1	551
244	117	0	24.30	0	0	22.89	1	1	571
246	117	1	23.98	1	0	20.59	1	0	552
246	117	1	23.98	1	0	23.41	0	1	553
246	117	1	23.98	1	0	23.61	0	0	554
246	117	1	23.98	1	0	23.82	0	0	555
185	118	0	74.52	0	0	70.61	1	1	719
184	118	1	75.19	1	0	71.09	1	0	679
184	118	1	75.19	1	0	72.21	0	1	680
186	119	0	66.20	1	0	65.89	1	1	720
187	119	1	66.12	0	0	65.91	1	1	681
193	120	0	59.50	0	0	53.42	1	0	722
193	120	0	59.50	0	0	57.72	0	1	721
192	120	1	60.08	0	0	59.88	1	1	682
195	121	0	60.89	0	0	47.10	1	0	725
195	121	0	60.89	0	0	47.91	0	0	726
195	121	0	60.89	0	0	48.88	0	0	724
195	121	0	60.89	0	0	49.98	0	0	727
195	121	0	60.89	0	0	59.78	0	1	723
194	121	1	61.01	0	0	47.22	1	0	683
194	121	1	61.01	0	0	53.11	0	0	684
194	121	1	61.01	0	0	54.21	0	0	685
194	121	1	61.01	0	0	55.20	0	0	686
194	121	1	61.01	0	0	57.70	0	0	687
194	121	1	61.01	0	0	59.01	0	1	688
196	122	0	45.40	0	0	44.51	1	1	728
198	122	1	45.09	1	0	43.89	1	1	689
202	123	0	54.98	1	0	45.00	1	0	730
202	123	0	54.98	0	0	50.50	0	1	729
200	123	1	55.60	0	0	42.32	1	0	690
200	123	1	55.60	0	0	50.09	0	1	691
206	124	0	50.99	1	0	38.01	1	1	731
204	124	1	51.81	1	0	38.69	1	0	692
204	124	1	51.81	1	0	41.12	0	0	693
204	124	1	51.81	1	0	46.28	0	0	694
204	124	1	51.81	1	0	50.41	0	1	695
214	125	0	42.62	0	0	31.88	1	0	734
214	125	0	42.62	0	0	33.69	0	0	733
214	125	0	42.62	0	0	35.51	0	0	732
214	125	0	42.62	0	0	37.58	0	0	736
214	125	0	42.62	1	0	42.10	0	1	735
212	125	1	42.80	0	0	31.99	1	0	696
212	125	1	42.80	0	0	42.60	0	1	697
215	126	0	45.29	0	0	34.20	1	0	737
215	126	0	45.29	1	0	36.11	0	0	740
215	126	0	45.29	0	0	38.18	0	0	739
215	126	0	45.29	0	0	41.50	0	1	738
213	126	1	45.89	0	0	35.11	1	1	698
219	127	0	42.30	0	0	37.69	1	1	741
217	127	1	42.90	1	0	42.59	1	1	699
224	128	0	36.81	1	0	35.02	1	1	742
225	128	1	36.41	0	0	31.91	1	1	700
229	129	0	34.88	1	0	22.18	1	0	746
229	129	0	34.88	0	0	25.88	0	0	745
229	129	0	34.88	0	0	26.21	0	0	748
229	129	0	34.88	0	0	26.88	0	0	747
229	129	0	34.88	0	0	27.41	0	0	744
229	129	0	34.88	0	0	29.09	0	0	749
229	129	0	34.88	0	0	31.62	0	1	743
230	129	1	34.68	1	0	22.11	1	0	701
230	129	1	34.68	1	0	22.82	0	1	702
228	130	0	36.01	0	0	22.61	1	0	753
228	130	0	36.01	0	0	23.49	0	0	752
228	130	0	36.01	0	0	24.39	0	0	754
228	130	0	36.01	0	0	34.61	0	0	751
228	130	0	36.01	1	0	35.42	0	1	750
231	130	1	35.80	1	0	22.39	1	0	703
231	130	1	35.80	0	0	23.60	0	0	704
231	130	1	35.80	1	0	25.00	0	0	705
231	130	1	35.80	0	0	26.89	0	0	706
231	130	1	35.80	1	0	28.68	0	0	707
231	130	1	35.80	1	0	29.70	0	0	708
231	130	1	35.80	1	0	31.22	0	1	709
238	131	0	29.39	0	0	25.41	1	1	755
239	131	1	29.09	1	0	25.09	1	0	710
239	131	1	29.09	0	0	26.21	0	0	711
239	131	1	29.09	1	0	28.71	0	1	712
239	131	1	29.09	1	0	28.80	0	0	713
243	132	0	28.61	1	0	26.78	1	1	756
242	132	1	28.99	1	0	27.79	1	0	714
242	132	1	28.99	1	0	28.08	0	1	715
254	133	0	24.41	1	0	17.40	1	1	757
256	133	1	24.19	1	0	17.29	1	0	716
256	133	1	24.19	1	0	18.91	0	0	717
256	133	1	24.19	1	0	19.49	0	1	718

## Sheet: Invasive_Adenocarcinoma_(AC)
SubjectID	RisksetID	CaseStatus	AgeAtDiag	HPVpos	CTpos	AgeAtSmear	MatchFirst	MatchLast	RecNr
18	1	0	72.42	0	0	70.68	1	1	159
17	1	1	72.69	0	0	70.82	1	1	158
30	2	0	77.28	1	0	61.71	1	0	163
30	2	0	77.28	0	0	66.41	0	1	164
29	2	1	77.50	0	0	62.01	1	0	160
29	2	1	77.50	0	0	63.18	0	0	161
29	2	1	77.50	0	0	64.20	0	1	162
31	3	0	75.38	0	0	61.22	1	1	165
34	3	1	74.60	0	0	60.52	1	0	166
34	3	1	74.60	0	0	62.62	0	1	167
38	4	0	62.79	0	0	59.41	1	1	171
37	4	1	63.42	0	0	60.20	1	0	168
37	4	1	63.42	0	0	62.70	0	1	169
37	4	1	63.42	0	0	63.30	0	0	170
50	5	0	56.78	0	0	55.61	0	0	191
48	6	0	66.48	0	0	52.21	1	0	189
48	6	0	66.48	0	0	55.92	0	1	190
52	6	1	65.98	1	0	52.02	1	1	192
57	7	0	58.51	0	0	57.98	1	1	193
58	7	1	58.19	0	0	49.69	1	0	194
58	7	1	58.19	0	0	56.89	0	1	195
79	8	0	45.59	0	0	44.41	1	1	253
82	8	1	45.11	1	0	43.92	1	0	262
82	8	1	45.11	1	0	45.02	0	1	263
80	9	0	50.51	0	0	44.89	1	0	254
80	9	0	50.51	0	0	46.11	0	0	255
80	9	0	50.51	0	0	47.41	0	0	256
80	9	0	50.51	1	0	48.81	0	1	257
78	9	1	50.80	1	0	49.10	1	0	251
78	9	1	50.80	1	0	50.29	0	1	252
93	10	0	45.02	1	0	42.40	1	1	319
91	10	1	45.51	1	0	43.08	1	0	316
91	10	1	45.51	1	0	44.58	0	1	317
91	10	1	45.51	1	0	45.51	0	0	318
99	11	0	48.18	1	0	42.21	1	0	345
99	11	0	48.18	1	0	43.62	0	0	346
99	11	0	48.18	0	0	47.39	0	1	347
98	11	1	48.19	0	0	41.99	1	1	344
104	12	0	45.71	1	0	37.49	1	0	359
104	12	0	45.71	1	0	38.61	0	0	361
104	12	0	45.71	0	0	39.58	0	0	363
104	12	0	45.71	1	0	42.90	0	1	364
103	12	1	45.81	1	0	37.58	1	0	356
103	12	1	45.81	1	0	42.70	0	0	357
103	12	1	45.81	1	0	42.81	0	1	358
125	13	0	45.61	0	0	36.91	1	0	382
125	13	0	45.61	0	0	40.51	0	0	383
125	13	0	45.61	0	0	42.91	0	1	384
126	13	1	45.41	0	0	36.71	1	0	385
126	13	1	45.41	1	0	40.71	0	0	386
126	13	1	45.41	0	0	40.80	0	0	387
126	13	1	45.41	1	0	45.19	0	1	388
136	14	0	41.18	1	0	35.89	1	0	390
136	14	0	41.18	0	0	36.89	0	1	391
133	14	1	41.99	1	0	36.78	1	1	389
141	15	0	39.50	0	0	33.98	1	0	392
141	15	0	39.50	0	0	38.20	0	1	393
146	15	1	39.20	1	0	33.40	1	0	394
146	15	1	39.20	1	0	37.98	0	1	395
155	16	0	40.31	0	0	29.61	1	0	414
155	16	0	40.31	0	0	31.91	0	0	415
155	16	0	40.31	0	0	36.90	0	0	416
155	16	0	40.31	1	0	39.59	0	1	417
152	16	1	40.80	0	0	30.18	1	0	403
152	16	1	40.80	0	0	31.29	0	0	404
152	16	1	40.80	0	0	32.39	0	0	405
152	16	1	40.80	0	0	33.39	0	0	406
152	16	1	40.80	0	0	34.40	0	0	407
152	16	1	40.80	0	0	36.12	0	0	408
152	16	1	40.80	0	0	40.69	0	1	409
153	17	0	44.32	0	0	30.70	1	0	410
153	17	0	44.32	0	0	33.49	0	0	411
153	17	0	44.32	1	0	35.71	0	0	412
153	17	0	44.32	0	0	38.60	0	1	413
150	17	1	44.58	0	0	31.11	1	0	396
150	17	1	44.58	1	0	33.91	0	0	397
150	17	1	44.58	0	0	38.49	0	0	398
150	17	1	44.58	0	0	40.62	0	0	399
150	17	1	44.58	0	0	43.59	0	0	400
150	17	1	44.58	1	0	43.82	0	1	401
150	17	1	44.58	1	0	44.58	0	0	402
158	18	0	41.09	0	0	29.61	1	0	421
158	18	0	41.09	0	0	30.62	0	0	422
158	18	0	41.09	1	0	33.19	0	0	423
158	18	0	41.09	1	0	35.48	0	1	424
157	18	1	41.21	1	0	29.78	1	0	418
157	18	1	41.21	1	0	33.32	0	0	419
157	18	1	41.21	1	0	37.20	0	1	420
168	19	0	35.02	0	0	28.01	1	0	485
168	19	0	35.02	1	0	31.18	0	1	486
170	19	1	34.69	1	0	27.81	1	0	515
170	19	1	34.69	1	0	28.49	0	0	516
170	19	1	34.69	1	0	30.88	0	1	517
186	20	0	29.52	0	0	26.28	1	1	558
187	20	1	29.30	1	0	26.11	1	1	559
191	21	0	36.98	0	0	25.38	1	0	575
191	21	0	36.98	0	0	31.99	0	0	576
191	21	0	36.98	0	0	34.00	0	1	577
190	21	1	37.39	1	0	30.10	1	0	571
190	21	1	37.39	0	0	30.30	0	0	572
190	21	1	37.39	1	0	36.09	0	0	573
190	21	1	37.39	1	0	37.39	0	1	574
195	22	0	36.91	0	0	25.70	1	1	587
198	22	1	36.21	0	1	25.02	1	0	591
198	22	1	36.21	1	0	27.01	0	0	593
198	22	1	36.21	1	0	28.19	0	0	594
198	22	1	36.21	1	0	31.49	0	1	595
201	23	0	33.90	0	0	26.30	1	1	600
199	23	1	34.02	1	0	26.48	1	0	596
199	23	1	34.02	0	0	30.31	0	0	597
199	23	1	34.02	1	0	33.80	0	1	598
205	24	0	36.71	1	0	31.50	1	1	616
203	24	1	37.30	1	0	32.11	1	0	609
203	24	1	37.30	1	0	37.01	0	1	608
211	25	0	26.19	1	0	22.69	1	1	647
212	25	1	26.21	1	0	22.59	1	1	648
210	26	0	35.39	0	0	21.39	1	0	642
210	26	0	35.39	1	0	23.21	0	0	643
210	26	0	35.39	0	0	24.60	0	0	644
210	26	0	35.39	0	0	25.81	0	0	645
210	26	0	35.39	0	0	26.69	0	1	646
209	26	1	35.69	0	0	21.60	1	0	636
209	26	1	35.69	1	0	25.62	0	0	637
209	26	1	35.69	0	0	28.08	0	0	638
209	26	1	35.69	1	0	29.78	0	0	639
209	26	1	35.69	1	0	32.71	0	0	640
209	26	1	35.69	1	0	35.59	0	1	635
209	26	1	35.69	1	0	35.69	0	0	634
214	27	0	35.09	1	0	20.52	1	0	653
214	27	0	35.09	0	0	23.40	0	1	654
213	27	1	35.30	0	0	20.81	1	1	652
217	28	0	26.30	1	0	17.10	1	0	655
217	28	0	26.30	1	0	18.81	0	0	656
217	28	0	26.30	0	0	20.79	0	0	657
217	28	0	26.30	1	0	22.29	0	0	658
217	28	0	26.30	0	0	25.70	0	1	659
218	28	1	26.21	0	0	17.11	1	0	660
218	28	1	26.21	1	0	26.00	0	1	661
220	29	0	24.91	0	0	21.38	1	1	662
222	29	1	24.52	1	0	20.91	1	0	663
222	29	1	24.52	1	0	24.52	0	1	664
3	30	0	78.00	0	0	77.80	1	1	665
5	30	1	77.31	1	0	77.31	1	1	666
9	31	0	74.01	1	0	73.01	1	1	667
10	31	1	73.89	1	0	72.99	1	1	668
16	32	0	76.40	0	0	75.81	1	1	670
15	32	1	76.59	1	0	76.21	1	1	669
27	33	0	58.01	0	0	54.89	1	0	671
27	33	0	58.01	0	0	56.09	0	0	673
27	33	0	58.01	0	0	56.92	0	1	672
28	33	1	57.31	0	0	54.10	1	1	674
32	34	0	64.10	0	0	52.42	1	0	678
32	34	0	64.10	0	0	54.50	0	0	677
32	34	0	64.10	0	0	55.51	0	0	676
32	34	0	64.10	0	0	57.10	0	0	675
32	34	0	64.10	0	0	58.81	0	1	679
33	34	1	63.61	1	0	50.59	1	0	680
33	34	1	63.61	1	0	51.81	0	0	685
33	34	1	63.61	1	0	52.91	0	0	686
33	34	1	63.61	1	0	53.70	0	0	683
33	34	1	63.61	1	0	54.81	0	0	682
33	34	1	63.61	1	0	56.71	0	0	684
33	34	1	63.61	1	0	58.70	0	0	681
33	34	1	63.61	1	0	60.78	0	0	687
33	34	1	63.61	1	0	63.19	0	1	688
36	35	0	59.59	0	0	56.48	1	1	690
35	35	1	60.00	0	0	58.00	1	1	689
53	36	0	57.11	0	0	53.89	1	0	698
53	36	0	57.11	1	0	56.18	0	1	699
49	36	1	57.88	1	0	54.19	1	0	693
49	36	1	57.88	1	0	54.41	0	0	694
49	36	1	57.88	1	0	54.90	0	0	691
49	36	1	57.88	1	0	55.49	0	0	695
49	36	1	57.88	1	0	56.00	0	0	692
49	36	1	57.88	1	0	56.69	0	0	697
49	36	1	57.88	1	0	57.70	0	1	696
54	37	0	55.81	0	0	49.71	1	0	701
54	37	0	55.81	0	0	53.78	0	1	700
56	37	1	55.59	0	0	49.68	1	0	704
56	37	1	55.59	0	0	53.99	0	0	703
56	37	1	55.59	0	0	55.59	0	1	702
59	38	0	54.49	0	0	49.80	1	1	705
60	38	1	54.20	1	0	49.78	1	1	706
75	39	0	37.40	0	0	37.32	0	0	711
74	39	1	37.70	1	0	37.70	0	0	710
73	40	0	44.79	0	0	37.98	1	1	709
76	40	1	44.29	1	0	40.20	1	1	712
72	41	1	51.30	0	0	49.11	0	0	707
72	41	1	51.30	1	0	50.11	0	0	708
106	42	1	37.48	1	1	29.20	0	0	1
106	42	1	37.48	1	0	30.60	0	0	2
114	43	0	29.10	1	0	28.00	1	1	3
115	43	1	28.99	1	0	27.20	1	1	4
122	44	0	33.70	0	0	27.00	1	1	14
124	44	1	33.50	0	0	26.79	1	0	15
124	44	1	33.50	1	1	30.19	0	1	16
117	45	0	36.48	1	0	30.69	1	0	9
117	45	0	36.48	1	0	30.92	0	0	5
117	45	0	36.48	0	0	31.29	0	0	8
117	45	0	36.48	0	0	32.21	0	0	7
117	45	0	36.48	0	0	34.08	0	1	6
118	45	1	36.41	1	0	29.80	1	0	10
118	45	1	36.41	1	0	31.99	0	1	11
121	46	0	40.68	1	0	29.62	1	1	13
120	46	1	40.80	1	0	29.51	1	1	12
127	47	0	30.60	0	0	26.00	1	1	17
130	47	1	30.21	1	0	25.38	1	0	23
130	47	1	30.21	1	0	26.52	0	0	24
130	47	1	30.21	1	0	27.50	0	0	25
130	47	1	30.21	1	0	28.29	0	0	21
130	47	1	30.21	1	0	29.39	0	1	22
128	48	0	32.49	0	0	30.32	1	0	19
128	48	0	32.49	0	0	32.49	0	1	18
129	48	1	32.32	0	0	30.01	1	1	20
132	49	0	38.60	0	0	35.52	1	1	28
131	49	1	38.59	0	0	35.49	1	0	26
131	49	1	38.59	0	0	37.19	0	1	27
135	50	0	39.50	0	0	25.69	1	0	30
135	50	0	39.50	0	0	28.08	0	0	34
135	50	0	39.50	0	0	31.21	0	0	35
135	50	0	39.50	0	0	31.91	0	0	33
135	50	0	39.50	0	0	33.71	0	0	36
135	50	0	39.50	1	0	34.60	0	0	31
135	50	0	39.50	0	0	38.82	0	1	32
134	50	1	39.78	1	1	26.11	1	1	29
137	51	0	39.30	0	0	35.40	0	0	37
149	52	0	38.58	0	0	33.72	1	1	38
151	52	1	38.29	1	0	33.42	1	0	39
151	52	1	38.29	1	0	36.38	0	1	40
162	53	0	28.99	1	0	22.81	1	1	46
161	53	1	28.99	1	0	22.89	1	0	44
161	53	1	28.99	1	0	24.09	0	0	45
161	53	1	28.99	1	0	25.80	0	0	43
161	53	1	28.99	1	0	26.70	0	1	42
156	54	0	34.00	0	0	23.31	1	1	41
163	54	1	33.29	1	0	22.69	1	1	47
171	55	0	32.12	1	0	28.38	1	0	52
171	55	0	32.12	0	0	30.91	0	1	53
167	55	1	32.60	1	0	23.20	1	1	50
166	56	0	35.90	0	0	22.11	1	0	48
166	56	0	35.90	0	0	22.80	0	1	49
169	56	1	35.50	1	0	21.68	1	1	51
182	57	0	32.19	0	0	22.71	1	0	57
182	57	0	32.19	0	0	25.39	0	1	56
178	57	1	32.49	1	0	22.81	1	0	55
178	57	1	32.49	1	0	25.79	0	1	54
8	58	0	84.61	0	0	75.82	1	1	59
7	58	1	85.19	1	0	76.39	1	1	58
12	59	0	88.09	0	0	74.79	1	1	62
11	59	1	88.19	1	0	74.98	1	0	60
11	59	1	88.19	1	0	75.08	0	1	61
24	60	0	66.71	0	0	63.78	1	1	65
23	60	1	67.19	0	0	62.01	1	0	63
23	60	1	67.19	0	0	63.01	0	1	64
41	61	0	70.81	0	0	53.09	1	0	66
41	61	0	70.81	0	0	56.12	0	0	67
41	61	0	70.81	0	0	58.91	0	1	68
42	61	1	70.32	1	0	52.59	1	0	69
42	61	1	70.32	1	0	55.48	0	0	70
42	61	1	70.32	0	0	58.52	0	0	71
42	61	1	70.32	0	0	58.59	0	0	72
42	61	1	70.32	0	0	58.90	0	0	73
42	61	1	70.32	0	0	59.41	0	0	74
42	61	1	70.32	0	0	59.79	0	1	75
43	62	0	67.62	0	0	52.99	1	0	76
43	62	0	67.62	0	0	55.78	0	1	77
44	62	1	67.29	1	0	52.68	1	0	78
44	62	1	67.29	0	0	55.49	0	0	79
44	62	1	67.29	0	0	58.59	0	0	80
44	62	1	67.29	0	0	59.29	0	1	81
66	63	0	61.28	0	0	46.80	1	0	90
66	63	0	61.28	0	0	48.20	0	0	91
66	63	0	61.28	1	0	49.81	0	0	92
66	63	0	61.28	0	0	52.89	0	1	93
64	63	1	61.62	0	0	45.72	1	0	82
64	63	1	61.62	0	0	47.09	0	0	83
64	63	1	61.62	0	0	49.91	0	0	84
64	63	1	61.62	0	0	52.42	0	0	85
64	63	1	61.62	1	0	53.89	0	0	86
64	63	1	61.62	0	0	55.59	0	1	87
65	64	0	62.70	0	0	44.39	1	0	88
65	64	0	62.70	1	0	46.99	0	1	89
70	64	1	62.20	1	0	46.71	1	0	94
70	64	1	62.20	1	0	46.92	0	0	95
70	64	1	62.20	1	0	47.70	0	0	96
70	64	1	62.20	0	0	48.21	0	0	97
70	64	1	62.20	1	0	48.69	0	0	98
70	64	1	62.20	0	0	52.51	0	0	99
70	64	1	62.20	1	0	55.39	0	1	100
81	65	1	42.99	1	0	42.91	0	0	101
83	66	0	58.29	0	0	43.68	1	0	102
83	66	0	58.29	0	0	46.69	0	0	103
83	66	0	58.29	0	0	48.70	0	0	104
83	66	0	58.29	0	0	50.99	0	1	105
84	66	1	57.68	1	0	40.30	1	0	106
84	66	1	57.68	1	0	41.10	0	0	107
84	66	1	57.68	1	0	42.79	0	1	108
86	67	0	42.49	0	0	39.80	1	0	109
86	67	0	42.49	0	0	40.49	0	0	110
86	67	0	42.49	0	0	41.69	0	1	111
87	67	1	42.01	1	0	39.71	1	0	112
87	67	1	42.01	1	0	40.21	0	0	113
87	67	1	42.01	1	0	40.41	0	0	114
87	67	1	42.01	1	0	42.01	0	1	115
94	68	0	52.70	0	0	40.80	1	0	120
94	68	0	52.70	0	0	43.40	0	0	121
94	68	0	52.70	0	0	46.79	0	0	122
94	68	0	52.70	0	0	49.80	0	1	123
92	68	1	53.21	0	0	38.01	1	0	116
92	68	1	53.21	0	0	42.40	0	0	117
92	68	1	53.21	0	0	44.61	0	0	118
92	68	1	53.21	0	0	48.31	0	1	119
95	69	0	38.29	0	0	38.08	1	1	124
97	69	1	38.29	1	0	38.19	1	1	125
97	69	1	38.29	1	0	38.29	0	0	126
101	70	0	40.51	1	0	37.89	1	1	128
100	70	1	41.18	1	0	38.70	1	1	127
107	71	0	50.71	1	0	35.89	1	0	129
107	71	0	50.71	0	0	38.99	0	1	130
108	71	1	50.40	0	0	35.72	1	0	131
108	71	1	50.40	0	0	36.18	0	0	132
108	71	1	50.40	0	0	37.18	0	0	133
108	71	1	50.40	1	0	38.19	0	0	134
108	71	1	50.40	1	0	43.60	0	1	135
116	72	0	44.21	0	0	32.20	1	0	140
116	72	0	44.21	0	0	33.30	0	0	141
116	72	0	44.21	0	0	34.32	0	0	142
116	72	0	44.21	0	0	35.89	0	0	143
116	72	0	44.21	0	0	37.92	0	0	144
116	72	0	44.21	0	0	40.91	0	0	145
116	72	0	44.21	1	0	43.90	0	1	146
111	72	1	44.70	0	0	35.98	1	0	136
111	72	1	44.70	0	0	38.10	0	0	137
111	72	1	44.70	0	0	41.20	0	0	138
111	72	1	44.70	0	0	44.49	0	1	139
147	73	0	37.31	0	0	34.80	1	1	157
140	73	1	37.82	1	0	35.31	1	1	151
138	74	0	39.00	0	0	29.60	1	0	147
138	74	0	39.00	0	0	32.62	0	0	148
138	74	0	39.00	0	0	35.59	0	0	149
138	74	0	39.00	0	0	38.80	0	1	150
144	74	1	38.29	1	0	28.19	1	0	152
144	74	1	38.29	1	0	30.88	0	0	153
144	74	1	38.29	1	0	33.99	0	0	154
144	74	1	38.29	1	0	35.92	0	0	155
144	74	1	38.29	1	0	38.09	0	1	156
174	75	0	32.60	0	0	27.11	1	0	172
174	75	0	32.60	0	0	29.71	0	0	173
174	75	0	32.60	0	0	32.48	0	1	174
183	75	1	31.80	1	0	25.90	1	0	187
183	75	1	31.80	1	0	28.89	0	1	188
180	76	0	41.09	0	0	26.01	1	0	182
180	76	0	41.09	0	0	28.12	0	0	183
180	76	0	41.09	0	0	30.11	0	0	184
180	76	0	41.09	0	0	33.21	0	0	185
180	76	0	41.09	0	0	34.49	0	1	186
176	76	1	41.42	1	0	25.29	1	0	175
176	76	1	41.42	1	0	26.09	0	0	176
176	76	1	41.42	1	0	29.28	0	0	177
176	76	1	41.42	1	0	32.29	0	0	178
176	76	1	41.42	1	0	33.52	0	0	179
176	76	1	41.42	1	0	33.69	0	0	180
176	76	1	41.42	1	0	35.30	0	1	181
204	77	0	35.72	1	0	22.50	1	1	196
206	77	1	34.99	1	0	21.68	1	0	197
206	77	1	34.99	1	0	24.70	0	0	198
206	77	1	34.99	1	0	27.39	0	1	199
221	78	0	25.92	0	0	21.61	1	1	201
219	78	1	26.21	1	0	21.92	1	1	200
2	79	0	82.30	0	0	81.81	1	1	203
1	79	1	82.70	0	0	82.19	1	1	202
4	80	0	79.99	0	0	77.50	1	1	204
6	80	1	79.90	0	0	77.41	1	0	206
6	80	1	79.90	0	0	79.90	0	1	205
14	81	0	70.21	0	0	69.81	1	1	208
13	81	1	70.49	0	0	70.18	1	1	207
21	82	0	64.89	0	0	61.70	1	0	213
21	82	0	64.89	0	0	62.28	0	1	214
22	82	1	64.82	0	0	61.58	1	0	215
22	82	1	64.82	0	0	63.88	0	1	216
20	83	0	65.38	0	0	61.08	1	1	212
19	83	1	65.38	0	0	61.21	1	0	210
19	83	1	65.38	0	0	64.98	0	1	211
19	83	1	65.38	0	0	65.31	0	0	209
25	84	0	61.89	0	0	60.79	1	1	217
26	84	1	61.12	0	0	59.91	1	1	218
40	85	0	54.99	0	0	54.81	1	1	220
39	85	1	55.00	0	0	55.00	1	1	219
46	86	0	57.80	0	0	47.89	1	0	227
46	86	0	57.80	0	0	53.60	0	0	222
46	86	0	57.80	0	0	54.60	0	0	223
46	86	0	57.80	0	0	55.61	0	0	224
46	86	0	57.80	0	0	56.59	0	0	226
46	86	0	57.80	0	0	57.62	0	1	225
45	86	1	57.99	0	0	48.00	1	1	221
47	87	0	56.09	0	0	50.49	1	0	228
47	87	0	56.09	0	0	51.60	0	0	229
47	87	0	56.09	0	0	53.61	0	0	231
47	87	0	56.09	0	0	54.29	0	1	230
51	87	1	55.61	0	0	48.32	1	1	232
62	88	0	54.89	0	0	42.69	1	0	237
62	88	0	54.89	1	0	49.81	0	0	236
62	88	0	54.89	0	0	52.58	0	1	238
61	88	1	54.90	0	0	42.79	1	0	235
61	88	1	54.90	1	0	46.82	0	0	234
61	88	1	54.90	1	0	54.90	0	1	233
89	89	0	47.91	0	0	44.80	1	0	240
89	89	0	47.91	0	0	47.70	0	1	239
90	89	1	47.91	1	0	47.81	1	1	241
90	89	1	47.91	1	0	47.91	0	0	242
112	90	0	41.42	1	0	31.39	1	0	247
112	90	0	41.42	0	0	34.61	0	0	249
112	90	0	41.42	1	0	36.11	0	0	246
112	90	0	41.42	1	0	38.29	0	0	248
112	90	0	41.42	0	0	40.60	0	1	250
109	90	1	41.69	1	0	31.51	1	0	243
109	90	1	41.69	1	0	41.59	0	1	244
109	90	1	41.69	1	0	41.69	0	0	245
148	91	0	37.40	0	0	32.00	1	0	259
148	91	0	37.40	0	0	35.01	0	1	258
154	91	1	36.69	1	0	31.30	1	0	260
154	91	1	36.69	1	0	36.59	0	1	261
188	92	0	27.22	1	0	22.20	1	1	264
189	92	1	26.72	1	0	21.68	1	1	265
207	93	0	25.28	0	1	17.92	1	0	268
207	93	0	25.28	0	0	21.99	0	0	267
207	93	0	25.28	1	0	24.60	0	1	266
208	93	1	25.18	1	1	18.11	1	0	269
208	93	1	25.18	1	0	21.69	0	0	272
208	93	1	25.18	1	0	24.20	0	0	271
208	93	1	25.18	1	0	25.18	0	1	270
55	94	0	66.00	0	0	65.68	0	0	275
67	95	0	60.30	0	0	59.31	1	0	276
67	95	0	60.30	0	0	59.90	0	1	277
68	95	1	60.28	0	0	59.20	1	1	278
71	96	0	55.21	0	0	49.31	1	0	282
71	96	0	55.21	0	0	51.90	0	0	279
71	96	0	55.21	0	0	54.31	0	0	280
71	96	0	55.21	0	0	54.39	0	1	281
77	96	1	54.28	0	0	51.72	1	1	283
105	97	0	51.50	0	0	47.91	1	1	285
102	97	1	51.70	0	0	47.19	1	1	284
145	98	0	45.48	0	0	43.41	1	0	291
145	98	0	45.48	0	0	44.42	0	1	290
143	98	1	45.80	1	0	43.78	1	1	289
139	99	0	47.52	1	0	44.21	1	0	287
139	99	0	47.52	0	0	46.21	0	1	286
142	99	1	47.40	0	0	44.19	1	1	288
160	100	0	44.82	0	0	35.08	1	0	295
160	100	0	44.82	0	0	36.11	0	0	298
160	100	0	44.82	1	0	37.09	0	0	296
160	100	0	44.82	0	0	38.11	0	0	299
160	100	0	44.82	1	0	38.40	0	0	300
160	100	0	44.82	1	0	39.20	0	0	297
160	100	0	44.82	0	0	39.89	0	0	294
160	100	0	44.82	0	0	40.49	0	1	293
165	100	1	44.09	0	0	34.31	1	0	304
165	100	1	44.09	1	0	35.28	0	0	305
165	100	1	44.09	0	0	35.70	0	0	306
165	100	1	44.09	0	0	37.01	0	0	302
165	100	1	44.09	0	0	41.69	0	1	303
164	101	0	45.28	1	0	43.40	1	1	301
159	101	1	46.12	0	0	44.01	1	1	292
173	102	0	43.11	0	0	42.99	1	1	308
172	102	1	43.29	0	0	43.21	1	1	307
179	103	0	34.80	1	0	30.50	1	0	309
179	103	0	34.80	0	0	34.02	0	1	310
181	103	1	34.61	1	0	30.51	1	0	312
181	103	1	34.61	0	0	32.59	0	1	311
193	104	0	40.48	1	0	37.71	1	1	315
192	104	1	40.80	1	0	37.99	1	0	314
192	104	1	40.80	1	0	40.72	0	1	313
194	105	1	32.51	1	0	31.21	0	0	274
194	105	1	32.51	1	0	32.09	0	0	273
88	106	0	56.09	0	0	49.21	1	0	325
88	106	0	56.09	1	0	52.19	0	1	326
85	106	1	56.92	0	0	49.90	1	0	320
85	106	1	56.92	0	0	49.91	0	0	324
85	106	1	56.92	0	0	53.79	0	0	321
85	106	1	56.92	0	0	54.90	0	0	323
85	106	1	56.92	0	0	55.89	0	1	322
96	107	1	50.51	0	0	44.82	0	0	334
96	107	1	50.51	0	0	47.31	0	0	329
96	107	1	50.51	0	0	48.11	0	0	330
96	107	1	50.51	1	0	48.30	0	0	332
96	107	1	50.51	0	0	48.48	0	0	333
96	107	1	50.51	0	0	48.68	0	0	327
96	107	1	50.51	1	0	49.12	0	0	328
96	107	1	50.51	1	0	50.12	0	0	331
110	108	0	51.08	1	0	42.48	1	1	335
113	108	1	50.51	1	0	40.51	1	0	337
113	108	1	50.51	1	0	42.90	0	0	338
113	108	1	50.51	1	0	43.91	0	0	339
113	108	1	50.51	1	0	45.00	0	0	341
113	108	1	50.51	1	0	46.09	0	0	336
113	108	1	50.51	1	0	47.20	0	0	340
113	108	1	50.51	1	0	48.59	0	0	342
113	108	1	50.51	1	0	48.69	0	1	343
184	109	0	43.20	1	0	40.72	1	1	348
185	109	1	43.22	1	0	40.89	1	1	349
69	110	0	62.60	1	0	44.39	1	0	353
69	110	0	62.60	1	0	45.99	0	1	352
63	110	1	63.39	0	0	46.29	1	0	351
63	110	1	63.39	1	0	48.30	0	1	350
123	111	0	42.49	0	0	32.80	1	1	355
119	111	1	42.88	1	0	33.02	1	1	354
175	112	0	35.52	1	0	31.48	1	1	360
177	112	1	35.39	1	0	31.31	1	1	362
197	113	0	34.10	1	0	22.30	1	0	372
197	113	0	34.10	0	0	23.71	0	0	370
197	113	0	34.10	0	0	23.80	0	1	371
196	113	1	34.29	0	0	22.40	1	0	368
196	113	1	34.29	0	0	24.29	0	0	366
196	113	1	34.29	1	1	25.40	0	0	369
196	113	1	34.29	1	0	27.41	0	0	365
196	113	1	34.29	1	0	29.51	0	1	367
200	114	0	32.19	1	0	21.20	1	1	373
202	114	1	32.20	1	0	21.31	1	0	376
202	114	1	32.20	1	0	22.21	0	0	375
202	114	1	32.20	1	0	22.39	0	0	377
202	114	1	32.20	1	0	23.08	0	1	374
215	115	0	30.38	1	0	30.19	1	1	378
216	115	1	30.12	0	0	26.09	1	1	379
223	116	1	26.82	1	0	24.29	0	0	381
223	116	1	26.82	1	0	26.01	0	0	380
227	117	0	88.50	1	0	77.01	1	0	481
227	117	0	88.50	0	0	80.31	0	1	459
228	117	1	88.19	0	0	76.40	1	1	425
245	118	0	63.90	1	0	58.21	1	1	462
246	118	1	63.79	1	0	58.21	1	0	427
246	118	1	63.79	1	0	63.49	0	1	426
251	119	0	67.32	1	0	57.51	1	0	483
251	119	0	67.32	0	0	61.60	0	0	482
251	119	0	67.32	0	0	64.38	0	1	466
250	119	1	68.02	1	0	58.01	1	0	428
250	119	1	68.02	0	0	61.19	0	0	429
250	119	1	68.02	1	0	65.19	0	1	430
258	120	0	56.59	0	0	51.60	1	0	460
258	120	0	56.59	0	0	52.72	0	0	467
258	120	0	56.59	1	0	54.71	0	1	473
259	120	1	55.91	1	0	50.80	1	0	431
259	120	1	55.91	1	0	51.99	0	0	432
259	120	1	55.91	1	0	54.29	0	1	433
265	121	0	59.31	0	0	54.08	1	0	479
265	121	0	59.31	0	0	56.98	0	1	480
266	121	1	58.78	1	0	49.09	1	0	434
266	121	1	58.78	1	0	50.49	0	0	439
266	121	1	58.78	1	0	54.80	0	0	436
266	121	1	58.78	1	0	54.98	0	0	437
266	121	1	58.78	1	0	55.72	0	0	438
266	121	1	58.78	1	0	56.09	0	0	440
266	121	1	58.78	1	0	56.91	0	1	435
276	122	0	48.98	0	0	45.71	1	1	477
274	122	1	49.40	0	0	46.08	1	0	442
274	122	1	49.40	1	0	49.19	0	1	441
295	123	0	47.51	0	0	43.59	1	0	475
295	123	0	47.51	0	0	45.51	0	1	484
296	123	1	47.42	1	0	43.51	1	1	443
306	124	0	46.22	0	0	37.21	1	0	464
306	124	0	46.22	1	0	39.19	0	0	465
306	124	0	46.22	1	0	41.31	0	0	463
306	124	0	46.22	0	0	43.41	0	1	469
305	124	1	46.32	1	0	37.50	1	1	444
329	125	0	27.91	0	0	23.58	1	0	474
329	125	0	27.91	0	0	24.41	0	0	471
329	125	0	27.91	0	0	27.60	0	1	476
328	125	1	28.50	0	0	24.18	1	1	445
330	126	0	33.02	1	0	21.50	1	1	468
331	126	1	32.29	0	0	20.91	1	0	446
331	126	1	32.29	0	0	22.38	0	0	448
331	126	1	32.29	0	0	25.18	0	0	449
331	126	1	32.29	0	0	29.01	0	1	447
333	127	0	27.30	0	0	19.70	1	1	470
332	127	1	27.29	1	0	19.72	1	0	450
332	127	1	27.29	1	0	27.29	0	1	451
334	128	0	31.39	0	0	19.79	1	1	478
335	128	1	31.29	1	0	19.79	1	0	454
335	128	1	31.29	1	0	21.61	0	0	452
335	128	1	31.29	1	0	22.09	0	1	453
336	129	0	29.61	0	0	20.99	1	0	472
336	129	0	29.61	0	0	26.62	0	1	458
337	129	1	29.09	1	0	20.31	1	0	456
337	129	1	29.09	1	0	24.01	0	1	455
338	130	0	27.62	0	0	25.70	1	1	461
339	130	1	27.09	1	0	25.28	1	1	457
224	131	0	80.51	0	0	77.90	0	0	599
225	132	0	80.89	0	0	58.71	1	0	602
225	132	0	80.89	0	0	65.51	0	0	610
225	132	0	80.89	0	0	66.71	0	0	649
225	132	0	80.89	0	0	70.21	0	0	554
225	132	0	80.89	0	0	74.71	0	1	564
226	132	1	80.81	0	0	66.12	1	0	487
226	132	1	80.81	0	0	66.20	0	1	488
230	133	0	63.09	1	0	55.19	1	1	618
229	133	1	63.68	1	0	55.62	1	1	489
231	134	0	63.39	0	0	59.98	1	1	604
232	134	1	63.20	1	0	59.82	1	1	490
233	135	0	56.00	0	0	50.19	1	1	603
234	135	1	55.52	0	0	53.62	1	0	492
234	135	1	55.52	0	0	55.00	0	1	491
235	136	0	60.01	0	0	48.70	1	1	613
236	136	1	59.81	1	0	48.70	1	1	493
238	137	0	68.08	0	0	46.78	1	1	589
237	137	1	68.91	0	0	47.79	1	0	495
237	137	1	68.91	1	0	68.01	0	1	494
237	137	1	68.91	1	0	68.82	0	0	496
240	138	0	55.20	0	0	43.70	1	1	556
241	138	1	55.02	0	0	48.81	1	0	501
241	138	1	55.02	0	0	49.91	0	0	497
241	138	1	55.02	0	0	51.02	0	0	502
241	138	1	55.02	0	0	51.98	0	0	503
241	138	1	55.02	0	0	53.19	0	0	499
241	138	1	55.02	0	0	54.32	0	1	498
241	138	1	55.02	0	0	54.91	0	0	500
242	139	0	53.82	0	0	50.18	1	1	565
243	139	1	53.18	0	0	49.91	1	0	504
243	139	1	53.18	1	0	51.72	0	1	505
247	140	0	36.79	0	0	34.00	1	0	579
247	140	0	36.79	0	0	36.69	0	1	607
244	140	1	37.42	0	0	35.79	1	0	507
244	140	1	37.42	1	0	37.42	0	1	506
244	140	1	37.42	1	0	37.42	0	0	508
248	141	0	50.11	0	0	32.89	1	1	566
249	141	1	50.12	0	0	32.92	1	0	510
249	141	1	50.12	1	0	37.91	0	1	509
253	142	0	40.20	0	0	32.21	1	0	590
253	142	0	40.20	1	0	32.71	0	0	621
253	142	0	40.20	0	0	35.98	0	1	606
252	142	1	40.51	1	0	32.38	1	0	511
252	142	1	40.51	1	0	38.72	0	1	512
257	143	0	44.22	0	0	30.00	1	0	629
257	143	0	44.22	0	0	33.60	0	0	569
257	143	0	44.22	0	0	35.62	0	0	555
257	143	0	44.22	0	0	37.09	0	0	553
257	143	0	44.22	0	0	38.28	0	0	633
257	143	0	44.22	0	0	39.71	0	0	619
257	143	0	44.22	0	0	39.98	0	1	582
255	143	1	44.39	0	0	30.20	1	0	514
255	143	1	44.39	1	0	33.58	0	1	513
261	144	0	40.42	0	0	30.10	1	0	605
261	144	0	40.42	0	0	35.19	0	1	580
262	144	1	40.19	0	0	29.82	1	0	519
262	144	1	40.19	0	0	37.08	0	0	520
262	144	1	40.19	1	0	37.28	0	0	522
262	144	1	40.19	1	0	38.69	0	0	523
262	144	1	40.19	1	0	39.38	0	1	521
262	144	1	40.19	1	0	40.11	0	0	518
264	145	0	41.31	1	0	25.91	1	0	568
264	145	0	41.31	0	0	38.90	0	1	612
263	145	1	41.70	1	0	26.10	1	1	524
269	146	0	31.99	0	0	25.09	1	1	626
268	146	1	32.31	1	0	25.28	1	1	525
267	147	0	38.90	0	0	25.21	1	0	614
267	147	0	38.90	0	0	30.79	0	0	578
267	147	0	38.90	0	0	37.32	0	1	651
270	147	1	38.50	0	0	25.10	1	1	526
277	148	0	32.00	0	0	24.69	1	1	601
273	148	1	32.49	1	0	25.00	1	0	527
273	148	1	32.49	1	0	32.49	0	1	528
279	149	0	41.58	0	0	36.81	1	1	584
275	149	1	41.91	1	0	35.22	1	0	529
275	149	1	41.91	1	0	37.90	0	0	531
275	149	1	41.91	1	0	39.02	0	1	530
284	150	0	41.39	0	0	25.91	1	0	630
284	150	0	41.39	0	0	34.61	0	0	588
284	150	0	41.39	0	0	39.00	0	1	623
285	150	1	41.42	0	1	26.00	1	0	534
285	150	1	41.42	0	0	41.10	0	1	533
285	150	1	41.42	0	0	41.32	0	0	532
288	151	0	39.41	0	1	23.41	1	0	641
288	151	0	39.41	0	0	25.90	0	0	615
288	151	0	39.41	0	0	30.89	0	0	627
288	151	0	39.41	0	0	34.41	0	0	563
288	151	0	39.41	0	0	37.21	0	1	583
286	151	1	39.80	1	0	26.01	1	1	535
290	152	0	47.72	1	0	43.88	1	1	562
289	152	1	47.99	0	0	46.82	1	0	539
289	152	1	47.99	1	0	47.39	0	1	538
289	152	1	47.99	0	0	47.62	0	0	536
289	152	1	47.99	1	0	47.88	0	0	537
292	153	0	39.81	0	0	19.50	1	0	557
292	153	0	39.81	0	0	21.99	0	0	650
292	153	0	39.81	0	0	34.00	0	1	586
291	153	1	39.79	0	0	19.69	1	1	540
299	154	0	25.80	0	0	22.80	1	1	625
300	154	1	25.50	0	0	24.31	1	1	541
302	155	0	32.60	1	0	19.09	1	0	620
302	155	0	32.60	0	0	19.70	0	0	631
302	155	0	32.60	0	0	19.80	0	0	585
302	155	0	32.60	0	0	22.28	0	0	611
302	155	0	32.60	0	0	24.41	0	0	632
302	155	0	32.60	0	0	26.39	0	0	561
302	155	0	32.60	0	0	28.00	0	1	570
304	155	1	32.02	0	0	28.80	1	0	545
304	155	1	32.02	0	0	30.69	0	0	546
304	155	1	32.02	0	0	30.89	0	0	543
304	155	1	32.02	0	0	31.09	0	1	544
304	155	1	32.02	0	0	31.90	0	0	542
308	156	0	33.78	1	0	29.20	1	0	622
308	156	0	33.78	0	0	32.08	0	0	592
308	156	0	33.78	0	0	32.70	0	1	567
309	156	1	33.71	1	0	28.99	1	1	547
313	157	0	33.79	0	0	26.38	1	1	560
312	157	1	33.92	1	0	26.29	1	1	548
314	158	0	31.80	0	0	24.70	1	0	581
314	158	0	31.80	0	0	27.80	0	1	628
317	158	1	31.59	1	0	27.09	1	0	549
317	158	1	31.59	1	0	31.59	0	1	551
317	158	1	31.59	1	0	31.59	0	0	550
320	159	0	32.79	0	0	20.19	1	0	617
320	159	0	32.79	1	0	21.29	0	1	624
321	159	1	32.40	0	0	19.92	1	1	552
239	160	0	64.11	0	0	60.61	0	0	749
256	161	0	59.49	0	0	53.39	1	1	750
254	161	1	60.11	1	0	54.21	1	1	713
260	162	0	46.49	0	0	45.51	0	0	751
271	163	1	48.09	0	0	45.79	0	0	714
278	164	0	44.89	1	0	40.30	1	0	754
278	164	0	44.89	0	0	41.20	0	0	752
278	164	0	44.89	0	0	43.32	0	0	755
278	164	0	44.89	0	0	44.41	0	1	753
272	164	1	45.59	1	0	45.59	1	1	715
281	165	0	48.01	1	0	46.62	1	0	757
281	165	0	48.01	0	0	47.40	0	1	756
282	165	1	47.90	1	0	45.11	1	1	716
280	166	0	45.00	0	0	40.60	1	0	759
280	166	0	45.00	0	0	44.79	0	1	758
283	166	1	44.70	1	0	41.51	1	1	717
287	167	1	43.61	1	0	38.61	0	0	718
287	167	1	43.61	1	0	41.29	0	0	719
293	168	1	44.01	0	0	40.28	0	0	720
293	168	1	44.01	1	0	40.90	0	0	721
293	168	1	44.01	1	0	42.09	0	0	722
293	168	1	44.01	1	0	43.11	0	0	723
294	169	0	38.22	0	0	34.92	0	0	762
294	169	0	38.22	0	0	36.49	0	0	761
294	169	0	38.22	0	0	37.69	0	0	760
297	170	0	42.12	0	0	33.20	1	0	764
297	170	0	42.12	0	0	34.60	0	1	763
298	170	1	41.79	1	0	41.71	1	1	724
301	171	1	41.80	0	0	31.70	0	0	725
301	171	1	41.80	1	0	32.39	0	0	726
301	171	1	41.80	1	0	32.92	0	0	727
303	172	0	36.59	0	0	32.11	0	0	766
303	172	0	36.59	0	0	36.20	0	0	765
307	173	0	41.00	1	0	30.91	0	0	770
307	173	0	41.00	1	0	31.10	0	0	767
307	173	0	41.00	1	0	31.40	0	0	771
307	173	0	41.00	0	0	33.10	0	0	772
307	173	0	41.00	0	0	34.81	0	0	768
307	173	0	41.00	0	0	37.90	0	0	769
310	174	0	38.90	0	0	29.99	1	0	780
310	174	0	38.90	0	0	30.12	0	0	779
310	174	0	38.90	0	0	30.69	0	0	778
310	174	0	38.90	0	0	31.69	0	0	777
310	174	0	38.90	0	0	34.32	0	0	776
310	174	0	38.90	0	0	34.59	0	0	775
310	174	0	38.90	0	0	35.59	0	0	774
310	174	0	38.90	0	0	36.70	0	1	773
311	174	1	38.79	1	0	30.11	1	0	728
311	174	1	38.79	1	0	30.90	0	1	729
316	175	0	38.21	1	0	32.59	1	0	782
316	175	0	38.21	1	0	35.01	0	1	781
315	175	1	38.21	0	0	31.99	1	0	730
315	175	1	38.21	1	0	33.51	0	0	731
315	175	1	38.21	1	0	33.89	0	0	732
315	175	1	38.21	1	0	34.49	0	1	733
318	176	0	35.29	1	0	27.49	1	1	783
319	176	1	34.90	1	0	26.21	1	0	734
319	176	1	34.90	1	0	26.41	0	0	735
319	176	1	34.90	1	0	27.29	0	0	736
319	176	1	34.90	1	0	28.01	0	0	737
319	176	1	34.90	1	0	34.72	0	1	738
319	176	1	34.90	1	0	34.79	0	0	739
323	177	0	32.41	0	0	24.79	1	0	785
323	177	0	32.41	0	0	26.91	0	0	786
323	177	0	32.41	0	0	29.42	0	1	784
322	177	1	32.59	1	0	25.61	1	0	740
322	177	1	32.59	1	0	26.92	0	1	741
325	178	0	31.20	0	0	19.91	1	0	787
325	178	0	31.20	1	0	22.02	0	0	788
325	178	0	31.20	1	0	22.70	0	0	791
325	178	0	31.20	1	0	23.01	0	0	790
325	178	0	31.20	1	0	23.69	0	0	793
325	178	0	31.20	1	0	25.80	0	0	789
325	178	0	31.20	1	0	26.78	0	1	792
324	178	1	32.09	0	0	20.59	1	0	742
324	178	1	32.09	0	0	22.59	0	0	743
324	178	1	32.09	1	0	24.60	0	0	744
324	178	1	32.09	1	0	26.20	0	0	745
324	178	1	32.09	1	0	28.61	0	1	746
326	179	0	26.31	1	0	22.22	0	0	795
326	179	0	26.31	0	0	23.90	0	0	794
326	179	0	26.31	0	0	25.08	0	0	796
327	180	1	25.91	1	0	21.22	0	0	747
327	180	1	25.91	1	0	23.41	0	0	748

## Sheet: Codebook
Codebook for dataset ”CT_Adenocarcinoma_v20160427.ods” Supplement to publication: LACK OF SIGNIFICANT EFFECTS OF CHLAMYDIA TRACHOMATIS INFECTION ON CERVICAL ADENOCARCINOMA RISK: NESTED CASE-CONTROL STUDY Smelov et al. 2016 Data compiled & described by Alexander Ploner <Alexander.Ploner@ki.se>
Variable name	Variable description
SubjectID	A unique identifier for a subject (integer)
RisksetID	A unique identifier for a matched set of case and control (integer)
CaseStatus	Indicator of case/control status (0 = control, 1 = adenocarcinoma case)
AgeAtDiag	Age at diagnosis (as number of days between date of birth and date of diagnosis, divided by 365.25; note that a small amount of random noise has been added to avoid identifiability) Note that this is the age at the actual diagnosis for cases, but for controls it is the age at the time of diagnosis for the matched case.
HPVpos	Indicator of HPV status of smear (0 = negative, 1 = positive)
Ctpos	Indicator of Chlamydia status of smear (0 = negative, 1 = positive)
AgeAtSmear	Age when smear was taken (as number of days between date of birth and date of smear, divided by 365.25; note that a small amount of random noise has been added to avoid identifiability)
MatchFirst	Indicator that this smear is part of a matched case-control set representing first smears; these pairs are used to calculate odds ratios in Table 2 (0 = not a matched first smear set, 1 = part of a matched first smear set)
MatchLast	Indicator that this smear is part of a matched case-control set representing last non-diagnostic smears taken before diagnosis; these pairs are used to calculate odds ratios in Table 2 (0 = not a matched last smear set, 1 = part of a matched last smear set)
RecNr	A unique identifier for each individual record (integer, for references only)
